# Supplementary material for: Primary cardiac lymphoma treated with R-CHOP resulting in rhythm recovery and avoidance of permanent pacing: a case report
Source: Eur Heart J Case Rep. 2026 Mar 10;10(4):ytag185. doi: 10.1093/ehjcr/ytag185 (PMC13042225; doi:10.1093/ehjcr/ytag185)
Supplement: ytag185_Supplementary_Data [file ytag185_supplementary_data.zip]

Archive with 3 entries (3 files):
- Video 1 - pre treatment.mp4
- Supplements.docx
- video 2 - post treatment.mp4
